# Supplementary material for: Small Fiber Neuropathy in Sarcoidosis
Source: Pathophysiology. 2021 Dec 20;28(4):544–50. doi: 10.3390/pathophysiology28040035 (PMC8830461; doi:10.3390/pathophysiology28040035)
Supplement: Supplementary file 1 [file pathophysiology-28-00035-s001.zip]

Archive with 1 entries (1 files):
- pathophysiology-1468353-supplementary.pdf
